# Supplementary material for: Centromere protein N may be a novel malignant prognostic biomarker for hepatocellular carcinoma
Source: PeerJ. 2021 May 3;9:e11342. doi: 10.7717/peerj.11342 (PMC8101454; doi:10.7717/peerj.11342)
Supplement: File S11 [file peerj-09-11342-s021.r]

#source("http://bioconductor.org/biocLite.R")
#biocLite("limma")
#biocLite("impute")

logFoldChange=1
adjustP=0.05

library(limma)
library("impute")
setwd("C:\\Users\\qingqingwang\\Desktop\\diff")
rt=read.table("input.txt",sep="\t",header=T)
rt=as.matrix(rt)
rownames(rt)=rt[,1]
exp=rt[,2:ncol(rt)]
dimnames=list(rownames(exp),colnames(exp))
exp=matrix(as.numeric(as.matrix(exp)),nrow=nrow(exp),dimnames=dimnames)

#impute missing expression data
mat=impute.knn(exp)
rt=mat$data

rt=avereps(rt)     
#normalize
pdf(file="rawBox.pdf")
boxplot(rt,col = "blue",xaxt = "n",outline = F)
dev.off()
rt=normalizeBetweenArrays(as.matrix(rt))
pdf(file="normalBox.pdf")
boxplot(rt,col = "red",xaxt = "n",outline = F)
dev.off()

#rt=log2(rt)             

#differential
#class <- c("con","con","treat","con","treat","treat")
class <- c(rep("con",3),rep("treat",3))    
design <- model.matrix(~0+factor(class))
colnames(design) <- c("con","treat")
fit <- lmFit(rt,design)
cont.matrix<-makeContrasts(treat-con,levels=design)
fit2 <- contrasts.fit(fit, cont.matrix)
fit2 <- eBayes(fit2)

allDiff=topTable(fit2,adjust='fdr',number=200000)
write.table(allDiff,file="limmaTab.xls",sep="\t",quote=F)

#write table
diffSig <- allDiff[with(allDiff, (abs(logFC)>logFoldChange & adj.P.Val < adjustP )), ]
write.table(diffSig,file="diff.xls",sep="\t",quote=F)
diffUp <- allDiff[with(allDiff, (logFC>logFoldChange & adj.P.Val < adjustP )), ]
write.table(diffUp,file="up.xls",sep="\t",quote=F)
diffDown <- allDiff[with(allDiff, (logFC<(-logFoldChange) & adj.P.Val < adjustP )), ]
write.table(diffDown,file="down.xls",sep="\t",quote=F)

#write expression level of diff gene
hmExp=rt[rownames(diffSig),]
diffExp=rbind(id=colnames(hmExp),hmExp)
write.table(diffExp,file="diffExp.txt",sep="\t",quote=F,col.names=F)


#install.packages("pheatmap")

setwd("C:\\Users\\qingqingwang\\Desktop\\heatmap")
rt=read.table("diffExp.txt",sep="\t",header=T,row.names=1,check.names=F)
rt=rt[1:nrow(rt),]  
#rt=rt[1:50,]        
library(pheatmap)
annotation=read.table("group.txt",sep="\t",header=T,row.names=1)

tiff(file="heatmap1.tiff",width = 15,height = 35,units ="cm",compression="lzw",bg="white",res=500)
pheatmap(rt, annotation=annotation,fontsize_row=7,fontsize_col=10)
dev.off()

tiff(file="heatmap2.tiff",width = 15,height = 35,units ="cm",compression="lzw",bg="white",res=500)
pheatmap(rt, annotation=annotation, color = colorRampPalette(c("green", "black", "red"))(50),fontsize_row=8,fontsize_col=10)
dev.off()

tiff(file="heatmap3.tiff",width = 15,height = 35,units ="cm",compression="lzw",bg="white",res=500)
pheatmap(rt, annotation=annotation, display_numbers = TRUE,fontsize_row=8,fontsize_col=10)
dev.off()

tiff(file="heatmap4.tiff",width = 15,height = 35,units ="cm",compression="lzw",bg="white",res=500)
pheatmap(rt, annotation=annotation, cluster_cols = FALSE,fontsize_row=8,fontsize_col=10)
dev.off()

#the agglomeration method to be used. This should be (an unambiguous abbreviation of) one of "ward.D",
# "ward.D2", "single", "complete", "average" (= UPGMA), "mcquitty" (= WPGMA), "median" (= WPGMC) or "centroid" (= UPGMC).
tiff(file="heatmap5.tiff",width = 15,height = 35,units ="cm",compression="lzw",bg="white",res=500)
pheatmap(rt, annotation=annotation, clustering_method = "median",fontsize_row=8,fontsize_col=10)
dev.off()

#install.packages("colorspace")
#install.packages("stringi")
#install.packages("ggplot2")

#if (!requireNamespace("BiocManager", quietly = TRUE))
#    install.packages("BiocManager")
#BiocManager::install("DOSE")
#BiocManager::install("clusterProfiler")
#BiocManager::install("enrichplot")

library("clusterProfiler")
library("org.Hs.eg.db")
library("enrichplot")
library("ggplot2")

setwd("C:\\Users\\qingqingwang\\Desktop\\14.GO")            
rt=read.table("id.txt",sep="\t",header=T,check.names=F)           
rt=rt[is.na(rt[,"entrezID"])==F,]                                 
gene=rt$entrezID


kk <- enrichGO(gene = gene,
               OrgDb = org.Hs.eg.db, 
               pvalueCutoff = 0.05,
               qvalueCutoff = 0.05,
               ont="all",
               readable =T)
write.table(kk,file="GO.txt",sep="\t",quote=F,row.names = F)                 


pdf(file="barplot.pdf",width = 20,height = 7)
barplot(kk, drop = TRUE, showCategory =10,split="ONTOLOGY") + facet_grid(ONTOLOGY~., scale='free')
dev.off()


#install.packages("colorspace")
#install.packages("stringi")
#install.packages("ggplot2")

#if (!requireNamespace("BiocManager", quietly = TRUE))
#    install.packages("BiocManager")
#BiocManager::install("DOSE")
#BiocManager::install("clusterProfiler")
#BiocManager::install("enrichplot")


library("clusterProfiler")
library("org.Hs.eg.db")
library("enrichplot")
library("ggplot2")

setwd("C:\\Users\\qingqingwang\\Desktop\\15.KEGG")             
rt=read.table("id.txt",sep="\t",header=T,check.names=F)      
rt=rt[is.na(rt[,"entrezID"])==F,]                             
gene=rt$entrezID


kk <- enrichKEGG(gene = gene, organism = "hsa", pvalueCutoff =0.05, qvalueCutoff =0.05)  
KEGG=as.data.frame(kk)
KEGG$geneID=as.character(sapply(KEGG$geneID,function(x)paste(rt$Gene[match(strsplit(x,"/")[[1]],as.character(rt$entrezID))],collapse="/")))
write.table(KEGG,file="KEGG.txt",sep="\t",quote=F,row.names = F)                         


pdf(file="barplot.pdf",width = 10,height = 7)
barplot(kk, drop = TRUE, showCategory = 30)
dev.off()


#install.packages("pROC")
library(pROC)             
inputFile="input.txt"      
outFile="ROC.pdf"         
x="CENPN"                  
setwd("C:\\Users\\qingqingwang\\Desktop\\40.ROC")   

rt=read.table(inputFile,header=T,sep="\t",check.names=F,row.names=1)
y=colnames(rt)[1]

rocobj1=roc(rt[,y], as.vector(rt[,x]))
pdf(file=outFile,width=5,height=5)
plot(rocobj1, print.auc=TRUE, col="red")
dev.off()


#if (!requireNamespace("BiocManager", quietly = TRUE))
#    install.packages("BiocManager")
#BiocManager::install("limma")

#install.packages("beeswarm")


library(limma)
library(beeswarm)

inputFile="symbol.txt"        
gene="CENPN"                  
yMax=165                      
setwd("C:\\Users\\qingqingwang\\Desktop\\24.geneDiff")      

rt=read.table(inputFile,sep="\t",header=T,check.names=F)
rt=as.matrix(rt)
rownames(rt)=rt[,1]
exp=rt[,2:ncol(rt)]
dimnames=list(rownames(exp),colnames(exp))
data=matrix(as.numeric(as.matrix(exp)),nrow=nrow(exp),dimnames=dimnames)
data=avereps(data)
data=data[rowMeans(data)>0,]

group=sapply(strsplit(colnames(data),"\\-"),"[",4)
group=sapply(strsplit(group,""),"[",1)
tumor=data[,group==0]
tumorNum=ncol(tumor)
normalNum=ncol(data)-tumorNum

Type=c(rep(1,normalNum),rep(2,tumorNum))
rt=rbind(expression=data[gene,],Type=Type)
rt=as.matrix(t(rt))

wilcoxTest=wilcox.test(expression ~ Type, data=rt)
pvalue=wilcoxTest$p.value
if(pvalue<0.001){
     pvalue="<0.001"
}else{
     pvalue=paste0("=",sprintf("%.03f",pvalue))
}

pdf(file="diff.pdf",width=6,height=5)
par(mar = c(4,6,3,3))
labels=c("Normal","Tumor")
boxplot(expression ~ Type, data = rt,names=labels,xlab="",
     ylab = paste(gene," expression",sep=""),
     cex.main=1.5, cex.lab=1.3, cex.axis=1.2,ylim=c(yMin,yMax),outline = FALSE)
beeswarm(expression ~ Type, data = rt, col = c("blue","red"),lwd=0.1,
     pch = 16, add = TRUE, corral="wrap")
ySeg=yMax*0.94
segments(1,ySeg, 2,ySeg);segments(1,ySeg, 1,ySeg*0.96);segments(2,ySeg, 2,ySeg*0.96)
text(1.5,ySeg*1.05,labels=paste("p",pvalue,sep=""),cex=1.2)
dev.off()

#if (!requireNamespace("BiocManager", quietly = TRUE))
#    install.packages("BiocManager")
#BiocManager::install("limma")

#install.packages("ggpubr")


library("limma")
library("ggpubr")

inputFile="symbol.txt"       
gene="CENPN"                  
setwd("C:\\Users\\qingqingwang\\Desktop\\25.genePairDiff")      

rt=read.table(inputFile,sep="\t",header=T,check.names=F)
rt=as.matrix(rt)
rownames(rt)=rt[,1]
exp=rt[,2:ncol(rt)]
dimnames=list(rownames(exp),colnames(exp))
data=matrix(as.numeric(as.matrix(exp)),nrow=nrow(exp),dimnames=dimnames)
data=avereps(data)
data=data[rowMeans(data)>0,]

group=sapply(strsplit(colnames(data),"\\-"),"[",4)
group=sapply(strsplit(group,""),"[",1)
normal=data[,group!=0]
tumor=data[,group==0]

normal=rbind(normal,gene=normal[gene,])
normal=as.matrix(t(normal[c("gene",gene),]))
rownames(normal)=gsub("(.*?)\\-(.*?)\\-(.*?)\\-(.*?)\\-.*","\\1\\-\\2\\-\\3",rownames(normal))
normal=avereps(normal)

tumor=rbind(tumor,gene=tumor[gene,])
tumor=as.matrix(t(tumor[c("gene",gene),]))
rownames(tumor)=gsub("(.*?)\\-(.*?)\\-(.*?)\\-(.*?)\\-.*","\\1\\-\\2\\-\\3",rownames(tumor))
tumor=avereps(tumor)

samSample=intersect(row.names(normal),row.names(tumor))
normal=normal[samSample,]
tumor=tumor[samSample,]
data=cbind(normal,tumor)
data=as.data.frame(data[,c(1,3)])
colnames(data)=c("Normal","Tumor")

pdf(file="pairDiff.pdf",width=5.5,height=5)
ggpaired(data, cond1 = "Normal", cond2 = "Tumor",fill = "condition", palette = "jco",
    xlab="",ylab = paste0(gene," expression"))+
    stat_compare_means(paired = TRUE, label = "p.format", label.x = 1.35)
dev.off()

#install.packages("survival")
#install.packages("survminer")


library(survival)
library(survminer)

inputFile="expTime.txt"     
gene="CENPN"                 
setwd("C:\\Users\\qingqingwang\\Desktop\\26.geneSur")    

rt=read.table(inputFile,header=T,sep="\t",check.names=F)
rt$futime=rt$futime/365       

a=ifelse(rt[,gene]<=median(rt[,gene]),"Low","High")
diff=survdiff(Surv(futime, fustat) ~a,data = rt)
pValue=1-pchisq(diff$chisq,df=1)
fit=survfit(Surv(futime, fustat) ~ a, data = rt)
if(pValue<0.001){
	pValue="p<0.001"
}else{
	pValue=paste0("p=",sprintf("%.03f",pValue))
}
titleName=gene
surPlot=ggsurvplot(fit, 
				data=rt,
				conf.int=TRUE,
				pval=pValue,
				pval.size=6,
				risk.table=T,
				#ncensor.plot = TRUE,
				legend.labs=c("high","low"),
				legend.title=titleName,
				xlab="Time(years)",
				break.time.by = 1,
				risk.table.title="",
				palette=c("red", "blue"),
				risk.table.height=.25)          
pdf(file=paste0("sur.",gene,".pdf"), width = 6.5, height = 5.5,onefile = FALSE)
print(surPlot)
dev.off()

#if (!requireNamespace("BiocManager", quietly = TRUE))
#    install.packages("BiocManager")
#BiocManager::install("limma")

#install.packages("ggpubr")


options(stringsAsFactors=F)
library(limma)
library(ggpubr)

inputFile="symbol.txt"          
cliFile="clinical.txt"          
gene="CENPN"                    
setwd("C:\\Users\\qingqingwang\\Desktop\\27.geneCliCor")    

rt=read.table(inputFile,sep="\t",header=T,check.names=F)
rt=as.matrix(rt)
rownames(rt)=rt[,1]
exp=rt[,2:ncol(rt)]
dimnames=list(rownames(exp),colnames(exp))
data=matrix(as.numeric(as.matrix(exp)),nrow=nrow(exp),dimnames=dimnames)
data=avereps(data)
data=data[rowMeans(data)>0,]

group=sapply(strsplit(colnames(data),"\\-"),"[",4)
group=sapply(strsplit(group,""),"[",1)
group=gsub("2","1",group)
data=data[,group==0]

data=rbind(data,gene=data[gene,])
exp=as.matrix(t(data[c("gene",gene),]))
rownames(exp)=gsub("(.*?)\\-(.*?)\\-(.*?)\\-(.*?)\\-.*","\\1\\-\\2\\-\\3",rownames(exp))
exp=avereps(exp)

cli=read.table(cliFile,sep="\t",header=T,check.names=F,row.names=1)

samSample=intersect(row.names(exp),row.names(cli))
exp=exp[samSample,]
cli=cli[samSample,]
rt=cbind(exp,cli)

for(clinical in colnames(rt[,3:ncol(rt)])){
	data=rt[c(gene,clinical)]
	colnames(data)=c("gene","clinical")
	data=data[(data[,"clinical"]!="unknow"),]
		group=levels(factor(data$clinical))
	data$clinical=factor(data$clinical, levels=group)
	comp=combn(group,2)
	my_comparisons=list()
    for(i in 1:ncol(comp)){my_comparisons[[i]]<-comp[,i]}
		boxplot=ggboxplot(data, x="clinical", y="gene", color="clinical",
	          xlab=clinical,
	          ylab=paste(gene,"expression"),
	          legend.title=clinical,
	          add = "jitter")+ 
	stat_compare_means(comparisons = my_comparisons)
	pdf(file=paste0(clinical,".pdf"),width=5.5,height=5)
	print(boxplot)
	dev.off()
}


#if (!requireNamespace("BiocManager", quietly = TRUE))
#    install.packages("BiocManager")
#BiocManager::install("limma")


options(stringsAsFactors=F)
library(limma)

expFile="symbol.txt"           
cliFile="clinical.txt"            
setwd("C:\\Users\\qingqingwang\\Desktop\\intersect")     

rt=read.table(expFile,sep="\t",header=T,check.names=F)
rt=rt[c(1,3),]
rt=as.matrix(rt)
rownames(rt)=rt[,1]
exp=rt[,2:ncol(rt)]
dimnames=list(rownames(exp),colnames(exp))
data=matrix(as.numeric(as.matrix(exp)),nrow=nrow(exp),dimnames=dimnames)
data=avereps(data)

group=sapply(strsplit(colnames(data),"\\-"),"[",4)
group=sapply(strsplit(group,""),"[",1)
group=gsub("2","1",group)
data=data[,group==0]

data=t(data)
rownames(data)=gsub("(.*?)\\-(.*?)\\-(.*?)\\-(.*?)\\-.*","\\1\\-\\2\\-\\3",rownames(data))
data=avereps(data)

cli=read.table(cliFile,sep="\t",header=T,check.names=F,row.names=1)

samSample=intersect(row.names(data),row.names(cli))
cli=cli[samSample,]
cliOut=rbind(id=colnames(cli),cli)
write.table(cliOut,file="intersectCli.xls",sep="\t",quote=F,col.names=F)

#install.packages("ggplot2")

library(plyr)
library(ggplot2)
library(grid)
library(gridExtra)

setwd("C:\\Users\\qingqingwang\\Desktop\\30.multiGSEA")          
files=grep(".xls",dir(),value=T)                                     
data = lapply(files,read.delim)                                      
names(data) = files

dataSet = ldply(data, data.frame)
dataSet$pathway = gsub(".xls","",dataSet$.id)                            

gseaCol=c("#58CDD9","#7A142C","#5D90BA","#431A3D","#91612D","#6E568C","#E0367A","#D8D155","#64495D","#7CC767","#223D6C","#D20A13","#FFD121","#088247","#11AA4D")
pGsea=ggplot(dataSet,aes(x=RANK.IN.GENE.LIST,y=RUNNING.ES,colour=pathway,group=pathway))+
  geom_line(size = 1.5) + scale_color_manual(values = gseaCol[1:nrow(dataSet)]) +   
  labs(x = "", y = "Enrichment Score", title = "") + scale_x_continuous(expand = c(0, 0)) + 
  scale_y_continuous(expand = c(0, 0),limits = c(min(dataSet$RUNNING.ES - 0.02), max(dataSet$RUNNING.ES + 0.02))) +   
  theme_bw() + theme(panel.grid = element_blank()) + theme(panel.border = element_blank()) + theme(axis.line = element_line(colour = "black")) + theme(axis.line.x = element_blank(),axis.ticks.x = element_blank(),axis.text.x = element_blank()) + 
  geom_hline(yintercept = 0) + 
  guides(colour = guide_legend(title = NULL)) + theme(legend.background = element_blank()) + theme(legend.key = element_blank())+theme(legend.key.size=unit(0.5,'cm'))
pGene=ggplot(dataSet,aes(RANK.IN.GENE.LIST,pathway,colour=pathway))+geom_tile()+
  scale_color_manual(values = gseaCol[1:nrow(dataSet)]) + 
  labs(x = "high expression<----------->low expression", y = "", title = "") + 
  scale_x_discrete(expand = c(0, 0)) + scale_y_discrete(expand = c(0, 0)) +  
  theme_bw() + theme(panel.grid = element_blank()) + theme(panel.border = element_blank()) + theme(axis.line = element_line(colour = "black"))+
  theme(axis.line.y = element_blank(),axis.ticks.y = element_blank(),axis.text.y = element_blank())+ guides(color=FALSE)

gGsea = ggplot_gtable(ggplot_build(pGsea))
gGene = ggplot_gtable(ggplot_build(pGene))
maxWidth = grid::unit.pmax(gGsea$widths, gGene$widths)
gGsea$widths = as.list(maxWidth)
gGene$widths = as.list(maxWidth)
dev.off()

pdf('multipleGSEA.pdf',      
     width=10,               
     height=6)               
par(mar=c(5,5,2,5))
grid.arrange(arrangeGrob(gGsea,gGene,nrow=2,heights=c(.8,.3)))
dev.off()
